# Supplementary material for: Generative AI Accelerates Genotype–Phenotype Characterization of a 1600-Case Leigh Syndrome Virtual Cohort from Published Literature
Source: Biology (Basel). 2026 Feb 14;15(4):334. doi: 10.3390/biology15040334 (PMC12937636; doi:10.3390/biology15040334)
Supplement: Supplementary file 1 [file biology-15-00334-s001.zip]

Archive with 2 entries (2 files):
- biology-4095010-supplementary.pdf
- biology-4095010-supplementary-table-S1-to-S8.xlsx
