# Supplementary material for: Generative AI Accelerates Genotype–Phenotype Characterization of a 1600-Case Leigh Syndrome Virtual Cohort from Published Literature
Source: Biology (Basel). 2026 Feb 14;15(4):334. doi: 10.3390/biology15040334 (PMC12937636; doi:10.3390/biology15040334)
Supplement: Supplementary file 1 [file biology-15-00334-s001.zip › biology-4095010-supplementary-table-S1-to-S8.xlsx]

## Sheet: Table_S1
Table S1. GenAI-Transformed Core Data Elements for Clinical and Demographic Characteristics from Published Raw Column Names
GenAI -Inferred Key	Cases ( all sources)	Cases ( within the 2314 raw cohort)	Raw Column Names from Publications
Age	633	492	AGE, AGE_AT_DEATH_MONTHS, AGE_AT_DIAGNOSIS, AGE_AT_FIRST_MRI_WITH_LESION_YEARS, AGE_AT_TESTING, AGE_AT_THE_TIME_OF_EXAMINATION_M., AGE_IN_YEARS, AGE_MONTH, AGE_OF_DEAD, AGE_OF_DEATH, AGE_OF_DIAGNOSIS, AGE_SEX, AGE_S_AT_TIME_OF_BLOOD_DRAWS, AGE_YEARS, CURRENT_AGE_YEARS, DIAGNOSIS_AGE_MONTH, DX_AGE, OUTCOME_AGE, PROBAND_AGE, STATUS, SURVIVAL_STATUS
AGE_AT_DEATH	731	555	AGE_AT_DEATH, AGE_AT_DEATH_MONTHS, AGE_OF_DEAD, AGE_OF_DEATH, AGE_OF_DEATH_LAST_FOLLOW_UP, DEAD, DECEASED_AGE_AT_DEATH, Not Provided, OUTCOME_AGE, PROBAND_AGE, STATUS, SURVIVAL_STATUS
AGE_AT_ONSET	2657	1716	AGE, AGEGROUP, AGE_AT_CLINICAL_DIAGNOSIS_YEARS, AGE_AT_FIRST_SLE, AGE_AT_ONSET, AGE_AT_ONSET_ESTIMATE, AGE_AT_ONSET_M, AGE_AT_ONSET_M., AGE_AT_ONSET_MONTHS, AGE_AT_PRESENTATION, AGE_OF_DIAGNOSIS, AGE_OF_ONSET, AGE_OF_ONSET_YEAR, AGE_OF_ONSET_YEARS, AGE_ONSET, AGE_ONSET_YEARS, CLINICAL_FEATURES_AGE_OF_ONSET, ONSET, ONSET_AGE_MONTH, ONSET_AGE_MONTHS, ONSET_AGE_YEAR, ONSET_YEARS, PROBAND_AGE, SEX_ON…
ACMG_CLASSIFICATION	1762	1762	ACMG, ACMG_CLASSIFICATION, ALLELE_1, ALLELE_2, CLINVAR, GENETIC_DIAGNOSIS, MUTATION_ALLELE_1, MUTATION_ALLELE_2, Not Provided, OMIM_disease, PATHOGENICITY, PHENOTYPE_MERGED, PROBAND_ETHNICITY, STATUS, SURF1_MUTATIONS, VARIANT, VARIANT_CLASSIFICATION, VARIANT_STANDARD
DIAGNOSIS	2309	2309	CLINICAL_DIAGNOSIS, CLINICAL_DX, CLINICAL_PHENOTYPE, CPM_UID, DIAGNOSIS, DISEASE, Disease_inferred_by_curator, DISEASE_INFERRED_BY_VIRTUAL_REGISTRY, DISEASE_INFERRED_BY_Curator, GENE, MITO_GCEP_CASE_NUMBER, OMIM, OMIM_disease, PHENOTYPE_MERGED, PROBAND_AGE, PROBAND_LABEL, PROBAND_PHENOTYPES, RESULT_DESCRIPTION, SN_PATIENT, VARIANT, VARIANT_STANDARD
GENE	1749	1749	CAUSAL_DISEASE_GENE, CPRA_GRCH37, CPRA_GRCH38, Gene, GENES, GENETIC_DIAGNOSIS, GENETIC_ETIOLOGY, GENE_GENOMIC_REGION, Gene_inferred_by_curator, GENE_NM, GENE_NM_INHERITANCE_PATTERN, GENE_PUBLISHED_BY_OUR_GROUP, GENE_SYMBOL, HGVS, MOLECULAR_GENETICS, MTDNA, MT_ATP6, MT_ND, POLGA, VARIANT, WES_RESULT
GENOTYPE (Zygosity)	832	832	ALLELES_OR_HETEROPLASMY_LEVEL, ANNOVAR.GENOTYPE, GENOTYPE, Not Provided, ORIENTATION, PROBAND_LABEL, STATUT, VARIANT_PRESENCE, VARIANT_ZYGOSITY_INHERITANCE, ZYGOCITY2, ZYGOSITY, ZYGOSITY_STATUS
MODE_OF_INHERITANCE	1984	1984	CPM_UID, ETHNICITY_IMPUTED_by_Curator, EVIDENCE_SOURCE, GENOME_ORIGIN_OF_DISEASE, Genotype, INHERITANCE, MITO_GCEP_CASE_NUMBER, MODE_OF_INHERITANCE, Mode_of_inheritance_inferred_by_Curator, MOI, MOLECULAR_GENETIC_AND_GENOMIC_TEST_RESULT_TEST_TYPE_INHERITANCE_PATTERN, MUTATION_TYPE_INHERITENCE, Not Provided, PHASE_STATUS, PHENOTYPE_MERGED, PROBAND_PHENOTYPES, SUPPORTING_EVIDENCE, TRAIT, VARIANT, V…
PHENOTYPE	2176	2176	ABNORMAL_REGIONS_ON_NEUROIMAGING, AFFECTED, AGE_AT_FIRST_MRI_WITH_LESION_YEARS, ALL_CLINICAL_FEATURES, ATAXIA, BASAL_GANGLIA, BASAL_GANGLIA_CHANGES, BASAL_GANGLIA_NECROSIS, BIOCHEMISTRY_MUSCLE_OR_FIBROBLASTS, BLOOD_LACTATE, BLOOD_LACTATE_LEVELS_MM_L, BLOOD_LACTAT_MMOL_L, BRAINSTEM_CHANGES, BRAIN_MRI, BRAIN_MRI_AND_OTHER_STUDIES, BRAIN_MRI_LESIONS, BRAIN_STEM, BULBAR_PALSY, B_LACTATE, CARDIAC_INVO…
SEX	1605	206	AGE, GENDER, GENDER_PRESENTING_AGE_YEAR, PROBAND_SEX, SEX
VARIANT_mtDNA	734	734	CHR:START-END:REF>ALT, GENE, GENETIC_DEFECT, GENETIC_DIAGNOSIS, GENE_MUTATION, HGVS, MOLECULAR_GENETICS, MTDNA_NC_012920.1_VARIANT, MT_GENE_MUTATION, MUTATION, NANOWES, NUCLEOTIDE_CHANGE, PATHOGENIC_VARIANT_S_IF_MTDNA_HETEROPLASMY_pct_AND_TISSUE_INCLUDED, REF, START, VARIANT, VARIANTS, VARIATION_RCRS
VARIANT_cDNA	530	530	AACHANGE, ALLELE_1, ALLELE_2, ALT, C.DNA, CDNA, GENE, GENETICS, GENETIC_DEFECT, GENETIC_DIAGNOSIS, HGVS, MOLECULAR_GENETIC_AND_GENOMIC_TEST_RESULT_TEST_TYPE_INHERITANCE_PATTERN, MTDNA, MUTATION, MUTATION2, MUTATIONS, NUCLEOTIDE, NUCLEOTIDE_CHANGE, NUCLEOTIDE_CHR._COORDINATE, PATHOGENIC_VARIANT, PATHOGENIC_VARIANT_S_IF_MTDNA_HETEROPLASMY_pct_AND_TISSUE_INCLUDED, REF, START, VARIANT, VARIANTS, VARI…
VARIANT_PROTEIN	367	367	AA_CHANGES, ALLELE_1, ALLELE_2, ALT, GENETICS, Mutation, MUTATIONS, MUTATION_IDENTIFIED, PATHOGENIC_VARIANT, PATHOGENIC_VARIANT_S_IF_MTDNA_HETEROPLASMY_pct_AND_TISSUE_INCLUDED, POLGA, PROTEIN, PROTEIN_CHANGE, VARIANT
FAMILY_HISTORY	67	67	CLINICAL_PRESENTATION, COMMENTS, FAMILY_HISTORY, FAMILY_HISTORY_AFFECTED_MEMBER, MAJOR_SYMPTOMS_AND_BIOCHEMICAL_FINDINGS_AND_FAMILY_HISTORY, PHENOTYPE_NON_HPO
Survival_Time	704	496	GenAI inferred from the context age at onset and death information

## Sheet: Table_S2
Table S2. Harmonized Data Dictionary for Clinical, Genomic, and Demographic Fields
Unified Core Data Element	Synonyms / Alternate Column Names	Definition / Description
PatientID	Patient_ID, PATIENT_NAME, PATIENT_MRN, MS_CASE_ID, FAMILY_ID	Unique identifier for the patient or sample. Prefer consistent PatientID across datasets.
PMID	PUBMED, PMID_ORIGINAL	PubMed ID for source publication if the case was reported in literature.
Sex	PATIENT_SEX, Gender, GENDER	Biological sex of patient (Male, Female, Unknown).
Age	AGE_YEARS, AGE, CurrentAge	Patient’s age at last clinical evaluation or report date.
Age_at_Onset	AGE_AT_ONSET_YEARS, Age_at_onset, AGE_AT_ONSET_ESTIMATE, Age_of_onset_(day), Age_of_onset_(month)	Age when first clinical symptoms were observed. Units should be normalized to years.
Age_at_Death	AGE_AT_DEATH_YEARS, Survival_time_between_onset_and_death	Age when patient died. If alive, leave blank.
Survival_Time	Survival time, Time_from_onset_to_death	Time between symptom onset and death, in months or years.
Ethnicity	ETHNICITY, ETHNICITY_imputed_by_MSeqDR	Self-reported or inferred patient ethnicity.
Phenotype (ClinicalSymptoms)
Diagnosis (DiagnosedDisease)	Disease, OMIM_disease, Diagnosed_disease	Clinically established diagnosis (e.g., “Leber Hereditary Optic Neuropathy”).
Gene	GENE, Gene, Gene_(Partially_inferred_by_MSeqDR), Gene_Ensembl/ Ensembl	Official gene symbol per HGNC (e.g., MT-ND4).
TranscriptName	Transcript, Transcript_Name, RefSeq_ID, _ID, RefSeq, ENST_ID, NM_ID	Transcript accession number used for variant annotation.
Variant_Genomic	Variant_in_genomic_DNA, GenomicVariant, VARIANT_ID	Genomic representation of the variant relative to GRCh37/hg19 or GRCh38/hg38.
Variant_mtDNA	Variant_in_genomic_DNA, GenomicVariant, VARIANT_ID, mtDNA	Genomic representation of the mitochondrial DNA variant relative to GRCh37/hg19 or GRCh38/hg38.
Variant_Genomic	Variant_in_genomic_DNA, GenomicVariant, VARIANT_ID	Genomic representation of the variant relative to GRCh37/hg19 or GRCh38/hg38.
Variant_cDNA	cDNA_change, Mutation, HGVS, Mutation_2, Variant_in_cDNA	Nucleotide change using HGVS nomenclature at cDNA level (e.g., NM_012345:c.123A>G).
Variant_Protein	Protein_change, Variant_in_Protein, AminoAcidChange	Protein-level impact using HGVS notation (e.g., NP_012345:p.Arg41His).
Genotype( Zygosity)	Genotype, VariantPresence	Representation of variant state per patient: Heterozygous, Homozygous, Hemizygous, Compound heterozygous, or Heteroplasmic (for mtDNA).
Zygosity	ZYGOSITY, Mutation_4	Whether one or both alleles carry the variant; also used for heteroplasmy fraction in mtDNA.
Heteroplasmy	Heteroplasmy%, Mutation_3	Percentage of mutant mitochondrial DNA copies (0–100%).
Heteroplasmy tissue	Heteroplasmy tissue: blood, muscle, urea, fibrablast, brain, etc	Source tissue of mutant mitochondrial DNA heteroplasmy measurement
Mode_of_inheritance (InheritanceMode_Observed)	Mode_of_inheritance, GENERATION, Mode_of_inheritance_inferred_by_MSeqDR	Mode of inheritance (e.g., Autosomal Recessive, Autosomal Dominant, Mitochondrial, X-linked).
VariantOrigin	Variant_Origin, de_novo_status, inherited_status	Whether the variant arose de novo or was inherited.
ParentalOrigin	Paternal_origin, Maternal_origin	Parent-of-origin assignment where relevant.
ACMG_Pathogenicity	Clinical_significance, ACMG_Pathogenicity	ACMG/AMP classification: Pathogenic, Likely Pathogenic, VUS, Likely Benign, Benign.
ACMG_EvidenceCodes	ACMG_Evidence_Codes, ACMG_supporting_codes	Evidence codes supporting ACMG interpretation (e.g., PVS1, PM2, BS1).
FamilyHistory	Family_History	Presence of affected relatives or relevant family-level phenotypic information.
Consanguinity	Consanguinity_status, Parental_relatedness	Whether patient’s parents are consanguineous.
DiseaseCourse	Disease_course, Clinical_course, COMMENTS	Narrative summary of disease progression.
TreatmentHistory	Treatment_History, Therapies	All therapeutic interventions attempted and clinical response.
AbbreviationKey	Abbreviation_Key	List/dictionary mapping abbreviations used in dataset to full names.
Rationale		The rationale for the GenAI data mapping from raw data to Unified Core Data Element

## Sheet: Table_S3
Table S3. PubMed sources with five or more cases for the virtual cohort
PubMed	Cases	PubMed_URL	PUBMED_Title_and_Source_Table	Reference #	Citation_in_AMA_format
24731534	24	https://pubmed.ncbi.nlm.nih.gov/24731534/	24731534 - A multicenter study on Leigh syndrome: disease course and predictors of survival	11	Sofou K, De Coo IF, Isohanni P, Ostergaard E, Naess K, De Meirleir L, Tzoulis C, Uusimaa J, De Angst IB, LÃ¶nnqvist T, Pihko H, Mankinen K, Bindoff LA, Tulinius M, Darin N. A multicenter study on Leigh syndrome: disease course and predictors of survival. Orphanet J Rare Dis. 2014 Apr 15;9:52. doi: 10.1186/1750-1172-9-52.
35094435	165	https://pubmed.ncbi.nlm.nih.gov/35094435/	35094435 - Leigh Syndrome: A Study of 209 Patients at the Beijing Children s Hospital ; Table S3. HPO per case	13	Stenton SL, Zou Y, Cheng H, Liu Z, Wang J, Shen D, Jin H, Ding C, Tang X, Sun S, Han H, Ma Y, Zhang W, Jin R, Wang H, Sun D, Lv JL, Prokisch H, Fang F. Leigh Syndrome: A Study of 209 Patients at the Beijing Children's Hospital. Ann Neurol. 2022 Apr;91(4):466-482. doi: 10.1002/ana.26313.
34428295	273	https://pubmed.ncbi.nlm.nih.gov/34428295/	34428295 - MitoPhen database: a human phenotype ontology-based approach to identify mitochondrial DNA diseases	16	Ratnaike TE, Greene D, Wei W, Sanchis-Juan A, Schon KR, van den Ameele J, Raymond L, Horvath R, Turro E, Chinnery PF. MitoPhen database: a human phenotype ontology-based approach to identify mitochondrial DNA diseases. Nucleic Acids Res. 2021 Sep 27;49(17):9686-9695. doi: 10.1093/nar/gkab726.
23829769	154	https://pubmed.ncbi.nlm.nih.gov/23829769/	23829769 - SURF1 deficiency: a multi-centre natural history study	23	Wedatilake Y, Brown RM, McFarland R, Yaplito-Lee J, Morris AA, Champion M, Jardine PE, Clarke A, Thorburn DR, Taylor RW, Land JM, Forrest K, Dobbie A, Simmons L, Aasheim ET, Ketteridge D, Hanrahan D, Chakrapani A, Brown GK, Rahman S. SURF1 deficiency: a multi-centre natural history study. Orphanet J Rare Dis. 2013 Jul 5;8:96. doi: 10.1186/1750-1172-8-96.
27290639	46	https://pubmed.ncbi.nlm.nih.gov/27290639/	27290639 - New perspective in diagnostics of mitochondrial disorders: two years experience with whole-exome sequencing at a national paediatric centre. Table S1	24	Pronicka E, Piekutowska-Abramczuk D, Ciara E, Trubicka J, Rokicki D, KarkuciÅ„ska-WiÄ™ckowska A, Pajdowska M, Jurkiewicz E, Halat P, KosiÅ„ska J, Pollak A, Rydzanicz M, Stawinski P, Pronicki M, Krajewska-Walasek M, PÅ‚oski R. New perspective in diagnostics of mitochondrial disorders: two years' experience with whole-exome sequencing at a national paediatric centre. J Transl Med. 2016 Jun 12;14(1)…
27290639	38	https://pubmed.ncbi.nlm.nih.gov/27290639/	27290639 - New perspective in diagnostics of mitochondrial disorders: two years experience with whole-exome sequencing at a national paediatric centre Table3	24	Pronicka E, Piekutowska-Abramczuk D, Ciara E, Trubicka J, Rokicki D, KarkuciÅ„ska-WiÄ™ckowska A, Pajdowska M, Jurkiewicz E, Halat P, KosiÅ„ska J, Pollak A, Rydzanicz M, Stawinski P, Pronicki M, Krajewska-Walasek M, PÅ‚oski R. New perspective in diagnostics of mitochondrial disorders: two years' experience with whole-exome sequencing at a national paediatric centre. J Transl Med. 2016 Jun 12;14(1)…
27290639	29	https://pubmed.ncbi.nlm.nih.gov/27290639/	27290639 - New perspective in diagnostics of mitochondrial disorders: two years experience with whole-exome sequencing at a national paediatric centre Table 2	24	Pronicka E, Piekutowska-Abramczuk D, Ciara E, Trubicka J, Rokicki D, KarkuciÅ„ska-WiÄ™ckowska A, Pajdowska M, Jurkiewicz E, Halat P, KosiÅ„ska J, Pollak A, Rydzanicz M, Stawinski P, Pronicki M, Krajewska-Walasek M, PÅ‚oski R. New perspective in diagnostics of mitochondrial disorders: two years' experience with whole-exome sequencing at a national paediatric centre. J Transl Med. 2016 Jun 12;14(1)…
31967322	14	https://pubmed.ncbi.nlm.nih.gov/31967322/	31967322 - Mortality of Japanese patients with Leigh syndrome: Effects of age at onset and genetic diagnosis	25	Ogawa E, Fushimi T, Ogawa-Tominaga M, Shimura M, Tajika M, Ichimoto K, Matsunaga A, Tsuruoka T, Ishige M, Fuchigami T, Yamazaki T, Kishita Y, Kohda M, Imai-Okazaki A, Okazaki Y, Morioka I, Ohtake A, Murayama K. Mortality of Japanese patients with Leigh syndrome: Effects of age at onset and genetic diagnosis. J Inherit Metab Dis. 2020 Jul;43(4):819-826. doi: 10.1002/jimd.12218.
34298071	100	https://pubmed.ncbi.nlm.nih.gov/34298071/	34298071 - Long-term prognosis and genetic background of cardiomyopathy in 223 pediatric mitochondrial disease patients	26	Imai-Okazaki A, Matsunaga A, Yatsuka Y, Nitta KR, Kishita Y, Sugiura A, Sugiyama Y, Fushimi T, Shimura M, Ichimoto K, Tajika M, Ogawa-Tominaga M, Ebihara T, Matsuhashi T, Tsuruoka T, Kohda M, Hirata T, Harashima H, Nojiri S, Takeda A, Nakaya A, Kogaki S, Sakata Y, Ohtake A, Murayama K, Okazaki Y. Long-term prognosis and genetic background of cardiomyopathy in 223 pediatric mitochondrial disease p…
28429146	69	https://pubmed.ncbi.nlm.nih.gov/28429146/	28429146 - Clinical validity of biochemical and molecular analysis in diagnosing Leigh syndrome: a study of 106 Japanese patients	27	Ogawa E, Shimura M, Fushimi T, Tajika M, Ichimoto K, Matsunaga A, Tsuruoka T, Ishige M, Fuchigami T, Yamazaki T, Mori M, Kohda M, Kishita Y, Okazaki Y, Takahashi S, Ohtake A, Murayama K. Clinical validity of biochemical and molecular analysis in diagnosing Leigh syndrome: a study of 106 Japanese patients. J Inherit Metab Dis. 2017 Sep;40(5):685-693. doi: 10.1007/s10545-017-0042-6.
30642647	66	https://pubmed.ncbi.nlm.nih.gov/30642647/	30642647 - Cardiomyopathy in children with mitochondrial disease Prognosis and genetic background	28	Imai-Okazaki A, Kishita Y, Kohda M, Mizuno Y, Fushimi T, Matsunaga A, Yatsuka Y, Hirata T, Harashima H, Takeda A, Nakaya A, Sakata Y, Kogaki S, Ohtake A, Murayama K, Okazaki Y. Cardiomyopathy in children with mitochondrial disease: Prognosis and genetic background. Int J Cardiol. 2019 Mar 15;279:115-121. doi: 10.1016/j.ijcard.2019.01.017.
40716504	60	https://pubmed.ncbi.nlm.nih.gov/40716504/	40716504 - The genotype/phenotype conundrum of inherited mitochondrial disorders: Insights from a survey of mtDNA mutations associated with Leigh syndrome in complex I	29	Ahmadi ZA, Brandt U. The genotype/phenotype conundrum of inherited mitochondrial disorders: Insights from a survey of mtDNA mutations associated with Leigh syndrome in complex I. Biochim Biophys Acta Mol Basis Dis. 2025 Nov;1871(8):167996. doi: 10.1016/j.bbadis.2025.167996.
19103152	13	https://pubmed.ncbi.nlm.nih.gov/19103152/	19103152 - MtDNA mutations are a common cause of severe disease phenotypes in children with Leigh syndrome	31	Naess K, Freyer C, Bruhn H, Wibom R, Malm G, Nennesmo I, von DÃ¶beln U, Larsson NG. MtDNA mutations are a common cause of severe disease phenotypes in children with Leigh syndrome. Biochim Biophys Acta. 2009 May;1787(5):484-90. doi: 10.1016/j.bbabio.2008.11.014.
19135620	14	https://pubmed.ncbi.nlm.nih.gov/19135620/	19135620 - Leigh Syndrome: Clinical and Neuroimaging Follow-Up	32	Lee HF, Tsai CR, Chi CS, Lee HJ, Chen CC. Leigh syndrome: clinical and neuroimaging follow-up. Pediatr Neurol. 2009 Feb;40(2):88-93. doi: 10.1016/j.pediatrneurol.2008.09.020.
22488715	5	https://pubmed.ncbi.nlm.nih.gov/22488715/	22488715 - SURF1-associated Leigh syndrome: a case series and novel mutations.	33	Lee IC, El-Hattab AW, Wang J, Li FY, Weng SW, Craigen WJ, Wong LJ. SURF1-associated Leigh syndrome: a case series and novel mutations. Hum Mutat. 2012 Aug;33(8):1192-200. doi: 10.1002/humu.22095.
25351680	43	https://pubmed.ncbi.nlm.nih.gov/25351680/	25351680 - Ophthalmological manifestations in patients with Leigh syndrome	34	Han J, Lee YM, Kim SM, Han SY, Lee JB, Han SH. Ophthalmological manifestations in patients with Leigh syndrome. Br J Ophthalmol. 2015 Apr;99(4):528-35. doi: 10.1136/bjophthalmol-2014-305704.
26741492	10	https://pubmed.ncbi.nlm.nih.gov/26741492/	26741492 - A Comprehensive Genomic Analysis Reveals the Genetic Landscape of Mitochondrial Respiratory Chain Complex Deficiencies	35	Kohda M, Tokuzawa Y, Kishita Y, Nyuzuki H, Moriyama Y, Mizuno Y, Hirata T, Yatsuka Y, Yamashita-Sugahara Y, Nakachi Y, Kato H, Okuda A, Tamaru S, Borna NN, Banshoya K, Aigaki T, Sato-Miyata Y, Ohnuma K, Suzuki T, Nagao A, Maehata H, Matsuda F, Higasa K, Nagasaki M, Yasuda J, Yamamoto M, Fushimi T, Shimura M, Kaiho-Ichimoto K, Harashima H, Yamazaki T, Mori M, Murayama K, Ohtake A, Okazaki Y. A Com…
26741492	10	https://pubmed.ncbi.nlm.nih.gov/26741492/	26741492 - A Comprehensive Genomic Analysis Reveals the Genetic Landscape of Mitochondrial Respiratory Chain Complex Deficiencies Table 1	35	Kohda M, Tokuzawa Y, Kishita Y, Nyuzuki H, Moriyama Y, Mizuno Y, Hirata T, Yatsuka Y, Yamashita-Sugahara Y, Nakachi Y, Kato H, Okuda A, Tamaru S, Borna NN, Banshoya K, Aigaki T, Sato-Miyata Y, Ohnuma K, Suzuki T, Nagao A, Maehata H, Matsuda F, Higasa K, Nagasaki M, Yasuda J, Yamamoto M, Fushimi T, Shimura M, Kaiho-Ichimoto K, Harashima H, Yamazaki T, Mori M, Murayama K, Ohtake A, Okazaki Y. A Com…
26741492	5	https://pubmed.ncbi.nlm.nih.gov/26741492/	26741492 - A Comprehensive Genomic Analysis Reveals the Genetic Landscape of Mitochondrial Respiratory Chain Complex Deficiencies Table S4 mtDNA	35	Kohda M, Tokuzawa Y, Kishita Y, Nyuzuki H, Moriyama Y, Mizuno Y, Hirata T, Yatsuka Y, Yamashita-Sugahara Y, Nakachi Y, Kato H, Okuda A, Tamaru S, Borna NN, Banshoya K, Aigaki T, Sato-Miyata Y, Ohnuma K, Suzuki T, Nagao A, Maehata H, Matsuda F, Higasa K, Nagasaki M, Yasuda J, Yamamoto M, Fushimi T, Shimura M, Kaiho-Ichimoto K, Harashima H, Yamazaki T, Mori M, Murayama K, Ohtake A, Okazaki Y. A Com…
27074294	36	https://pubmed.ncbi.nlm.nih.gov/27074294/	27074294 - Leigh Syndrome in Childhood: Neurologic Progression and Functional Outcome.	36	Lee JS, Kim H, Lim BC, Hwang H, Choi J, Kim KJ, Hwang YS, Chae JH. Leigh Syndrome in Childhood: Neurologic Progression and Functional Outcome. J Clin Neurol. 2016 Apr;12(2):181-7. doi: 10.3988/jcn.2016.12.2.181.
27826120	13	https://pubmed.ncbi.nlm.nih.gov/27826120/	27826120 - Mitochondrial oxidative phosphorylation disorders in children: Phenotypic, genotypic and biochemical correlations in 85 patients from South India.	37	Sonam K, Bindu PS, Srinivas Bharath MM, Govindaraj P, Gayathri N, Arvinda HR, Chiplunkar S, Nagappa M, Sinha S, Khan NA, Nunia V, Paramasivam A, Thangaraj K, Taly AB. Mitochondrial oxidative phosphorylation disorders in children: Phenotypic, genotypic and biochemical correlations in 85 patients from South India. Mitochondrion. 2017 Jan;32:42-49. doi: 10.1016/j.mito.2016.11.002.
27826120	6	https://pubmed.ncbi.nlm.nih.gov/27826120/	27826120 - Mitochondrial oxidative phosphorylation disorders in children: Phenotypic, genotypic and biochemical correlations in 85 patients from South India. Variants	37	Sonam K, Bindu PS, Srinivas Bharath MM, Govindaraj P, Gayathri N, Arvinda HR, Chiplunkar S, Nagappa M, Sinha S, Khan NA, Nunia V, Paramasivam A, Thangaraj K, Taly AB. Mitochondrial oxidative phosphorylation disorders in children: Phenotypic, genotypic and biochemical correlations in 85 patients from South India. Mitochondrion. 2017 Jan;32:42-49. doi: 10.1016/j.mito.2016.11.002.
29933018	12	https://pubmed.ncbi.nlm.nih.gov/29933018/	29933018 - SURF1 mutations in Chinese patients with Leigh syndrome: Novel mutations, mutation spectrum, and the functional consequences	38	Li Y, Wen S, Li D, Xie J, Wei X, Li X, Liu Y, Fang H, Yang Y, Lyu J. SURF1 mutations in Chinese patients with Leigh syndrome: Novel mutations, mutation spectrum, and the functional consequences. Gene. 2018 Oct 20;674:15-24. doi: 10.1016/j.gene.2018.06.058.
30128709	16	https://pubmed.ncbi.nlm.nih.gov/30128709/	30128709 - Mitochondrial DNA mutations in late-onset Leigh syndrome	39	Wei Y, Cui L, Peng B. Mitochondrial DNA mutations in late-onset Leigh syndrome. J Neurol. 2018 Oct;265(10):2388-2395. doi: 10.1007/s00415-018-9014-5.
30369941	9	https://pubmed.ncbi.nlm.nih.gov/30369941/	30369941 - Whole Exome Sequencing Is the Preferred Strategy to Identify the Genetic Defect in Patients With a Probable or Possible Mitochondrial Cause	40	Theunissen TEJ, Nguyen M, Kamps R, Hendrickx AT, Sallevelt SCEH, Gottschalk RWH, Calis CM, Stassen APM, de Koning B, Mulder-Den Hartog ENM, Schoonderwoerd K, Fuchs SA, Hilhorst-Hofstee Y, de Visser M, Vanoevelen J, Szklarczyk R, Gerards M, de Coo IFM, Hellebrekers DMEI, Smeets HJM. Whole Exome Sequencing Is the Preferred Strategy to Identify the Genetic Defect in Patients With a Probable or Possi…
30634555	21	https://pubmed.ncbi.nlm.nih.gov/30634555/	30634555 - Muscle Involvement in a Large Cohort of Pediatric Patients with Genetic Diagnosis of Mitochondrial Disease	41	Jou C, Ortigoza-Escobar JD, O'Callaghan MM, Nascimento A, Darling A, Pias-Peleteiro L, Perez-DueÃ±as B, Pineda M, Codina A, Arjona C, Armstrong J, Palau F, Ribes A, Gort L, Tort F, Navas P, Ruiz-Pesini E, Emperador S, Lopez-Gallardo E, Bayona-Bafaluy P, Montero R, Jimenez-Mallebrera C, Garcia-Cazorla A, Montoya J, Yubero D, Artuch R. Muscle Involvement in a Large Cohort of Pediatric Patients with…
30642748	12	https://pubmed.ncbi.nlm.nih.gov/30642748/	30642748 - Mutations in the mitochondrial complex I assembly factor NDUFAF6 cause isolated bilateral striatal necrosis and progressive dystonia in childhood	42	Baide-Mairena H, GaudÃ³ P, Marti-SÃ¡nchez L, Emperador S, SÃ¡nchez-Montanez A, Alonso-Luengo O, Correa M, Grau AM, Ortigoza-Escobar JD, Artuch R, VÃ¡zquez E, Del Toro M, Garrido-PÃ©rez N, Ruiz-Pesini E, Montoya J, Bayona-Bafaluy MP, PÃ©rez-DueÃ±as B. Mutations in the mitochondrial complex I assembly factor NDUFAF6 cause isolated bilateral striatal necrosis and progressive dystonia in childhood. M…
32445240	55	https://pubmed.ncbi.nlm.nih.gov/32445240/	32445240 - Pediatric Leigh Syndrome: Neuroimaging Features and Genetic Correlations	43	Alves CAPF, Teixeira SR, Martin-Saavedra JS, GuimarÃ£es GonÃ§alves F, Lo Russo F, Muraresku C, McCormick EM, Falk MJ, Zolkipli-Cunningham Z, Ganetzky R, Vossough A, Goldstein A, Zuccoli G. Pediatric Leigh Syndrome: Neuroimaging Features and Genetic Correlations. Ann Neurol. 2020 Aug;88(2):218-232. doi: 10.1002/ana.25789.
33134083	16	https://pubmed.ncbi.nlm.nih.gov/33134083/	33134083 - SURF1 related Leigh syndrome: Clinical and molecular findings of 16 patients from Turkey	44	Kose M, Canda E, Kagnici M, Aykut A, Adebali O, Durmaz A, Bircan A, Diniz G, Eraslan C, Kose E, Ãœnalp A, YÄ±lmaz Ãœ, Ozyilmaz B, Ã–zdemir TR, Atik T, UÃ§ar SK, McFarland R, Taylor RW, Brown GK, Ã‡oker M, Ã–zkÄ±nay F. SURF1 related Leigh syndrome: Clinical and molecular findings of 16 patients from Turkey. Mol Genet Metab Rep. 2020 Oct 23;25:100657. doi: 10.1016/j.ymgmr.2020.100657.
33365252	26	https://pubmed.ncbi.nlm.nih.gov/33365252/	33365252 - Leigh syndrome associated with TRMU gene mutations	45	Sala-Coromina J, Miguel LD, de Las Heras J, Lasa-Aranzasti A, Garcia-Arumi E, CarreÃ±o L, Arranz JA, Carnicer C, Unceta-SuÃ¡rez M, Sanchez-MontaÃ±ez A, Gort L, Tort F, Del Toro M. Leigh syndrome associated with TRMU gene mutations. Mol Genet Metab Rep. 2020 Dec 15;26:100690. doi: 10.1016/j.ymgmr.2020.100690.
34716721	53	https://pubmed.ncbi.nlm.nih.gov/34716721/	34716721 - Natural History of Leigh Syndrome: A Study of Disease Burden and Progression	14	Lim AZ, Ng YS, Blain A, Jiminez-Moreno C, Alston CL, Nesbitt V, Simmons L, Santra S, Wassmer E, Blakely EL, Turnbull DM, Taylor RW, Gorman GS, McFarland R. Natural History of Leigh Syndrome: A Study of Disease Burden and Progression. Ann Neurol. 2022 Jan;91(1):117-130. doi: 10.1002/ana.26260.
35388601	6	https://pubmed.ncbi.nlm.nih.gov/35388601/	35388601 - Whole exome sequencing is an alternative method in the diagnosis of mitochondrial DNA diseases - Table 1	46	Sun C, Wu S, Chen R, Liu J, Wang J, Ma Y, Yuan Z, Li Y. Whole exome sequencing is an alternative method in the diagnosis of mitochondrial DNA diseases. Mol Genet Genomic Med. 2022 Jun;10(6):e1943. doi: 10.1002/mgg3.1943.
36675121	19	https://pubmed.ncbi.nlm.nih.gov/36675121/	36675121 - Leigh Syndrome: Spectrum of Molecular Defects and Clinical Features in Russia	47	Kistol D, Tsygankova P, Krylova T, Bychkov I, Itkis Y, Nikolaeva E, Mikhailova S, Sumina M, Pechatnikova N, Kurbatov S, Bostanova F, Migiaev O, Zakharova E. Leigh Syndrome: Spectrum of Molecular Defects and Clinical Features in Russia. Int J Mol Sci. 2023 Jan 13;24(2):1597. doi: 10.3390/ijms24021597.
37024306	14	https://pubmed.ncbi.nlm.nih.gov/37024306/	37024306 - MELAS: Phenotype Classification into Classic-versus-Atypical Presentations	48	Alves CAPF, Zandifar A, Peterson JT, Tara SZ, Ganetzky R, Viaene AN, Andronikou S, Falk MJ, Vossough A, Goldstein AC. MELAS: Phenotype Classification into Classic-versus-Atypical Presentations. AJNR Am J Neuroradiol. 2023 May;44(5):602-610. doi: 10.3174/ajnr.A7837.
37255483	16	https://pubmed.ncbi.nlm.nih.gov/37255483/	37255483 - MITO_GCEP_Case_20230620 Expert panel curation of 113 primary mitochondrial disease genes for the Leigh syndrome spectrum	5	McCormick EM, Keller K, Taylor JP, Coffey AJ, Shen L, Krotoski D, Harding B; NICHD ClinGen U24 Mitochondrial Disease Gene Curation Expert Panel; Gai X, Falk MJ, Zolkipli-Cunningham Z, Rahman S. Expert Panel Curation of 113 Primary Mitochondrial Disease Genes for the Leigh Syndrome Spectrum. Ann Neurol. 2023 Oct;94(4):696-712. doi: 10.1002/ana.26716.
37628588	28	https://pubmed.ncbi.nlm.nih.gov/37628588/	37628588 - Leigh Syndrome Spectrum: A Portuguese Population Cohort in an Evolutionary Genetic Era	49	Baldo MS, Nogueira C, Pereira C, Janeiro P, Ferreira S, LourenÃ§o CM, Bandeira A, Martins E, MagalhÃ£es M, Rodrigues E, Santos H, Ferreira AC, Vilarinho L. Leigh Syndrome Spectrum: A Portuguese Population Cohort in an Evolutionary Genetic Era. Genes (Basel). 2023 Jul 27;14(8):1536. doi: 10.3390/genes14081536.
37628588	10	https://pubmed.ncbi.nlm.nih.gov/37628588/	37628588 - Leigh Syndrome Spectrum: A Portuguese Population Cohort in an Evolutionary Genetic Era;; Table 4 nDNA	49	Baldo MS, Nogueira C, Pereira C, Janeiro P, Ferreira S, LourenÃ§o CM, Bandeira A, Martins E, MagalhÃ£es M, Rodrigues E, Santos H, Ferreira AC, Vilarinho L. Leigh Syndrome Spectrum: A Portuguese Population Cohort in an Evolutionary Genetic Era. Genes (Basel). 2023 Jul 27;14(8):1536. doi: 10.3390/genes14081536.
38465286	5	https://pubmed.ncbi.nlm.nih.gov/38465286/	38465286 - Genetic landscape of mitochondrial diseases in the next-generation sequencing era - a Portuguese cohort study 450 case	50	Nogueira C, Pereira C, Silva L, Laranjeira M, Lopes A, Neiva R, Rodrigues E, Campos T, Martins E, Bandeira A, Coelho M, MagalhÃ£es M, DamÃ¡sio J, Gaspar A, Janeiro P, Gomes AL, Ferreira AC, Jacinto S, Vieira JP, Diogo L, Santos H, MendonÃ§a C, Vilarinho L. The genetic landscape of mitochondrial diseases in the next-generation sequencing era: a Portuguese cohort study. Front Cell Dev Biol. 2024 Fe…
38465286	3	https://pubmed.ncbi.nlm.nih.gov/38465286/	38465286 - Genetic landscape of mitochondrial diseases in the next-generation sequencing era - a Portuguese cohort study 450 case - Table 2, 3 nDNA	50	Nogueira C, Pereira C, Silva L, Laranjeira M, Lopes A, Neiva R, Rodrigues E, Campos T, Martins E, Bandeira A, Coelho M, MagalhÃ£es M, DamÃ¡sio J, Gaspar A, Janeiro P, Gomes AL, Ferreira AC, Jacinto S, Vieira JP, Diogo L, Santos H, MendonÃ§a C, Vilarinho L. The genetic landscape of mitochondrial diseases in the next-generation sequencing era: a Portuguese cohort study. Front Cell Dev Biol. 2024 Fe…
38703036	49	https://pubmed.ncbi.nlm.nih.gov/38703036/	38703036 - Primary mitochondrial disorders and mimics: Insights from a large French cohort	51	Rouzier C, Pion E, Chaussenot A, Bris C, Ait-El-Mkadem Saadi S, Desquiret-Dumas V, Gueguen N, Fragaki K, Amati-Bonneau P, Barcia G, Gaignard P, Steffann J, Pennisi A, Bonnefont JP, Lebigot E, Bannwarth S, Francou B, Rucheton B, Sternberg D, Martin-Negrier ML, Trimouille A, Hardy G, Allouche S, Acquaviva-Bourdain C, Pagan C, Lebre AS, Reynier P, Cossee M, Attarian S, Paquis-Flucklinger V; MitoDiag…
39039281	9	https://pubmed.ncbi.nlm.nih.gov/39039281/	39039281 - Next-generation phenotyping integrated in a national framework for patients with ultrarare disorders improves genetic diagnostics and yields new molecular findings - table S5 YieldPred	52	Schmidt A, Danyel M, Grundmann K, Brunet T, Klinkhammer H, Hsieh TC, Engels H, Peters S, Knaus A, Moosa S, Averdunk L, Boschann F, Sczakiel HL, Schwartzmann S, Mensah MA, Pantel JT, Holtgrewe M, BÃ¶sch A, WeiÃŸ C, Weinhold N, Suter AA, Stoltenburg C, Neugebauer J, Kallinich T, Kaindl AM, Holzhauer S, BÃ¼hrer C, Bufler P, Kornak U, Ott CE, SchÃ¼lke M, Nguyen HHP, Hoffjan S, Grasemann C, Rothoeft T…
39533303	5	https://pubmed.ncbi.nlm.nih.gov/39533303/	39533303 - Genetic landscape of primary mitochondrial diseases in children and adults using molecular genetics and genomic investigations of mitochondrial and nuclear genome - Table mtDNA PMD	53	Ambrose A, Bahl S, Sharma S, Zhang D, Hung C, Jain-Ghai S, Chan A, Mercimek-Andrews S. Genetic landscape of primary mitochondrial diseases in children and adults using molecular genetics and genomic investigations of mitochondrial and nuclear genome. Orphanet J Rare Dis. 2024 Nov 12;19(1):424. doi: 10.1186/s13023-024-03437-x.
39533303	2	https://pubmed.ncbi.nlm.nih.gov/39533303/	39533303 - Genetic landscape of primary mitochondrial diseases in children and adults using molecular genetics and genomic investigations of mitochondrial and nuclear genome - Group4	53	Ambrose A, Bahl S, Sharma S, Zhang D, Hung C, Jain-Ghai S, Chan A, Mercimek-Andrews S. Genetic landscape of primary mitochondrial diseases in children and adults using molecular genetics and genomic investigations of mitochondrial and nuclear genome. Orphanet J Rare Dis. 2024 Nov 12;19(1):424. doi: 10.1186/s13023-024-03437-x.
39533303	2	https://pubmed.ncbi.nlm.nih.gov/39533303/	39533303 - Genetic landscape of primary mitochondrial diseases in children and adults using molecular genetics and genomic investigations of mitochondrial and nuclear genome - Table S2 non-mtDNA PMD	53	Ambrose A, Bahl S, Sharma S, Zhang D, Hung C, Jain-Ghai S, Chan A, Mercimek-Andrews S. Genetic landscape of primary mitochondrial diseases in children and adults using molecular genetics and genomic investigations of mitochondrial and nuclear genome. Orphanet J Rare Dis. 2024 Nov 12;19(1):424. doi: 10.1186/s13023-024-03437-x.
39923090	42	https://pubmed.ncbi.nlm.nih.gov/39923090/	39923090 - Clinical spectrum, treatment and outcomes of the m.10197G_A mutation in MT-ND3_ a case report, systematic review and meta-analysis	54	Shi Y, Chen B, Niu S, Wang X, Zhang Z. Clinical spectrum, treatment and outcomes of the m.10197G>A mutation in MT-ND3: a case report, systematic review and meta-analysis. Orphanet J Rare Dis. 2025 Feb 8;20(1):59. doi: 10.1186/s13023-025-03588-5.

## Sheet: Table S4
Table S4. Consolidated Phenotypes With at Least 200 Cases Including the Child Terms in HPO Ontology Based on the 2,314 Raw Cases
HPO ID	HPO Term	Child terms	Cases including child term
HP:0012443	Abnormal brain morphology	96	963
HP:0012759	Neurodevelopmental abnormality	23	894
HP:0001941	Acidosis	14	794
HP:0012758	Neurodevelopmental delay	11	699
HP:0003287	Abnormality of mitochondrial metabolism	11	695
HP:0003808	Abnormal muscle tone	29	671
HP:0003128	Lactic acidosis	5	654
HP:0002134	Abnormal basal ganglia morphology	19	653
HP:0008972	Decreased activity of mitochondrial respiratory chain	6	613
HP:0001263	Global developmental delay	3	596
HP:0000478	Abnormality of the eye	87	559
HP:0001252	Hypotonia	8	502
HP:0100022	Abnormality of movement	62	473
HP:0011923	Decreased activity of mitochondrial complex I	1	449
HP:0000496	Abnormality of eye movement	32	389
HP:0002363	Abnormal brainstem morphology	12	358
HP:0001250	Seizure	24	351
HP:0001298	Encephalopathy	8	331
HP:0002376	Developmental regression	3	331
HP:0001251	Ataxia	11	308
HP:0004325	Decreased body weight	6	298
HP:0002086	Abnormality of the respiratory system	44	296
HP:0002795	Abnormal respiratory system physiology	43	295
HP:0007146	Bilateral basal ganglia lesions	1	294
HP:0001508	Failure to thrive	2	288
HP:0006976	Necrotizing encephalopathy	1	252
HP:0001324	Muscle weakness	16	250
HP:0012751	Abnormal basal ganglia MRI signal intensity	4	248
HP:0030085	Abnormal CSF lactate concentration	2	236
HP:0012444	Brain atrophy	11	218
HP:0001276	Hypertonia	20	210
HP:0012747	Abnormal brainstem MRI signal intensity	2	203
HP:0002490	Increased CSF lactate	1	203
HP:0000007	Autosomal recessive inheritance	1	1060
HP:0001427	Mitochondrial inheritance	1	851
HP:0003593	Infantile onset	1	719
HP:0011463	Childhood onset	1	426

## Sheet: Table_S5.Gemini-2.5-pro
Table_S5. Gemini-2.5-pro
Model: Gemini-2.5-pro via Google AiStudio
Human-in-the-loop Expert Review Summary: 14 terms mapped, with 14 inferred HPO IDs deemed correct
URL: https://mseqdr.com/vr/caserecord.php?cpmuid=MS01000020
URL: https://mseqdr.com/vr/lsscaserecord.php?set=lss&type=cpmuid&cpmuid=MS01000020
Virtual Case Information for MS01000020
*** AI-Transformed Version ( OR: Switch to the Original Version ) ***
SN	MS	AI_Inferred_Key	HPO_ID	AI_Inferred_Value	PUBMED	Raw_Key	Raw_Value	Human-in-the-loop Expert Review
1	MS01000020	Batch_ID	Batch_ID		Pseudo-cases source from literature:
					.
					Curated by on
1	MS01000020	AGE_AT_DEATH	HP:0011421	Death in adolescence	23829769	AGE_AT_DEATH_MONTHS	14y	Correct
2	MS01000020	AGE_AT_ONSET	HP:0011463	Childhood onset	23829769	AGE_AT_ONSET_MONTHS	20	Correct
3	MS01000020	DIAGNOSIS		Leigh syndrome due to SURF1 deficiency	23829769	DISEASE	Leigh Syndrome	Correct
4	MS01000020	GENE		SURF1	23829769	Gene	SURF1	Correct
5	MS01000020	MODE_OF_INHERITANCE	HP:0000007	Autosomal recessive inheritance	23829769	Genotype	Homozygous	Correct
6	MS01000020	PHENOTYPE	HP:0000639	Nystagmus	23829769	CLINICAL_FEATURES	PW, DD, ataxia, falls, OA, hypotonia, hypertrichosis, ophthalmoplegia, nystagmus, ataxia, RF	Correct
7	MS01000020	PHENOTYPE	HP:0001525	Severe failure to thrive	23829769	CLINICAL_FEATURES	PW, DD, ataxia, falls, OA, hypotonia, hypertrichosis, ophthalmoplegia, nystagmus, ataxia, RF	Correct
8	MS01000020	PHENOTYPE	HP:0002527	Falls	23829769	CLINICAL_FEATURES	PW, DD, ataxia, falls, OA, hypotonia, hypertrichosis, ophthalmoplegia, nystagmus, ataxia, RF	Correct
9	MS01000020	PHENOTYPE	HP:0007361	Abnormal pons morphology	23829769	ABNORMAL_REGIONS_ON_NEUROIMAGING	Me, Icp, pons. Linear area in the periventricular WM of both occipital lobes	Correct
10	MS01000020	PHENOTYPE	HP:0000998	Hypertrichosis	23829769	CLINICAL_FEATURES	PW, DD, ataxia, falls, OA, hypotonia, hypertrichosis, ophthalmoplegia, nystagmus, ataxia, RF	Correct
11	MS01000020	PHENOTYPE	HP:0002878	Respiratory failure	23829769	CLINICAL_FEATURES	PW, DD, ataxia, falls, OA, hypotonia, hypertrichosis, ophthalmoplegia, nystagmus, ataxia, RF	Correct
12	MS01000020	PHENOTYPE	HP:0001263	Global developmental delay	23829769	CLINICAL_FEATURES	PW, DD, ataxia, falls, OA, hypotonia, hypertrichosis, ophthalmoplegia, nystagmus, ataxia, RF	Correct
13	MS01000020	PHENOTYPE	HP:0000648	Optic atrophy	23829769	CLINICAL_FEATURES	PW, DD, ataxia, falls, OA, hypotonia, hypertrichosis, ophthalmoplegia, nystagmus, ataxia, RF	Correct
14	MS01000020	PHENOTYPE	HP:0002363	Abnormal brainstem morphology	23829769	ABNORMAL_REGIONS_ON_NEUROIMAGING	Me, Icp, pons. Linear area in the periventricular WM of both occipital lobes	Correct
15	MS01000020	PHENOTYPE	HP:0002500	Abnormal cerebral white matter morphology	23829769	ABNORMAL_REGIONS_ON_NEUROIMAGING	Me, Icp, pons. Linear area in the periventricular WM of both occipital lobes	Correct
16	MS01000020	PHENOTYPE	HP:0000602	Ophthalmoplegia	23829769	CLINICAL_FEATURES	PW, DD, ataxia, falls, OA, hypotonia, hypertrichosis, ophthalmoplegia, nystagmus, ataxia, RF	Correct
17	MS01000020	PHENOTYPE	HP:0001251	Ataxia	23829769	CLINICAL_FEATURES	PW, DD, ataxia, falls, OA, hypotonia, hypertrichosis, ophthalmoplegia, nystagmus, ataxia, RF	Correct
18	MS01000020	PHENOTYPE	HP:0011931	Abnormal cerebellar peduncle morphology	23829769	ABNORMAL_REGIONS_ON_NEUROIMAGING	Me, Icp, pons. Linear area in the periventricular WM of both occipital lobes	Correct
19	MS01000020	PHENOTYPE	HP:0001252	Hypotonia	23829769	CLINICAL_FEATURES	PW, DD, ataxia, falls, OA, hypotonia, hypertrichosis, ophthalmoplegia, nystagmus, ataxia, RF	Correct
20	MS01000020	Survival_Time		12.333	23829769			Correct
	Metadata of source description	Standard data meta information:
		Pubmed ID: 23829769, Paper Project Title or URL: 23829769 SURF1 deficiency: a multi-centre natural history study, Table 1 Clinical features and genotypes of 44 patients with SURF1 deficiency,
		Age in months unless otherwise stated; a, b denote siblings; y/m years and months; NA not available.
		Key to clinical and neuroimaging features: BG basal ganglia, BS Brain stem, Cc corpus callosum, Cd Caudate nucleus, COX cytochrome c oxidase, Cp cerebral peduncle, Cst corticospinal tracts, DD developmental delay, DR developmental regression, Dt Dentate, Homo homozygous, GP Globus pallidus, IC internal capsule, Ico Inferior colliculus, Ion inferior olivary nucleus, Icp inferior cerebellar peduncl…
		Column mapping:
		[{"PATIENT_MRN":"CASE" ,"PATIENT_NAME":"CASE" ,"AGE_AT_ONSET_YEARS":"AGE_AT_ONSET_MONTHS" ,"AGE_AT_DEATH_YEARS":"AGE_AT_DEATH_MONTHS" ,"PATIENT_SEX":"GENDER" ,"Phenotype":"CLINICAL_FEATURES" ,"Phenotype_2":"SKELETAL_MUSCLE_HISTOLOGY_HISTOCHEMISTRY" ,"Phenotype_3":"MUSCLE_COX" ,"Phenotype_4":"FIBROBLAST_COX_ACTIVITY" ,"Phenotype_5":"ABNORMAL_REGIONS_ON_NEUROIMAGING" ,"Mutation":"SURF1_MUTATIONS" }]
	Generate Clinical and Treatment Report Using LLM Chat	Virtual Cohort LLM Chat using prompt from case's clinical and demographic data:
		Private Knowledgebase + Private LLM - Quick Mode (* allow for 2-5 minutes to load the chat result page)
		Private Knowledgebase + Private LLM - Advanced Mode (* allow for 2-10 minutes per chat request).
		Private Knowledgebase + Gemini API (* allow for 2-5 minutes to load the chat result page)

## Sheet: Table_S6.ChatGPT-5
Table_S6.ChatGPT-5
Model: ChatGPT-5
Human-in-the-loop Expert Review Summary: 14 terms mapped, with 12 inferred HPO IDs deemed correct, 2 not exist in HPO disctionary,
Patient_ID	Key_standard	Key_raw	Value_raw	Value_standardized	PUBMED	Inferred_Key	Inferred_Value	Inferred_Ontology_Term	Inferred_Ontology_ID	Human-in-the-loop Expert Review	Rationale
MS01000020	AGE_AT_ONSET_YEARS	AGE_AT_ONSET_MONTHS	7m	0.583	23829769	AGE_OF_ONSET	0.583 years	Age of onset	HP:0003674	Onset (HP:0003674)	Extracted from Table 1 (converted months to years).
MS01000020	AGE_AT_DEATH_YEARS	AGE_AT_DEATH_MONTHS	15y	15	23829769	AGE_AT_DEATH	15 years	Age at death	HP:0030147	wrong: Truncal titubation (HP:0030147)	Reported in Table 1: age at death.
MS01000020	DISEASE	DISEASE	Leigh Syndrome	Leigh Syndrome	23829769	DIAGNOSIS	Leigh syndrome (SURF1 deficiency)	Leigh syndrome	OMIM:256000		Primary diagnosis for cohort (Table 1).
MS01000020	MODE_OF_INHERITANCE	MODE_OF_INHERITANCE	Autosomal recessive	Autosomal recessive	23829769	MODE_OF_INHERITANCE	Autosomal recessive inheritance	Autosomal recessive inheritance	HP:0000007	correct	Biallelic SURF1 variants reported in Table 1; AR inheritance.
MS01000020	Mutation	SURF1_MUTATIONS	c.324-11T>G	c.324-11T>G	23829769	PRIMARY_VARIANT	SURF1:c.324-11T>G (reported in Table 1)	SURF1 variant	HGNC:11476		Variant extracted from Table 1; frameshift/splice variants reported.
MS01000020	Phenotype	CLINICAL_FEATURES	PW	Poor weight / failure to thrive	23829769	PHENOTYPE	Poor weight / failure to thrive	Poor weight / failure to thrive	HP:0001508	correct	Mapped from Table 1 clinical features abbreviation 'PW' where reported.
MS01000020	Phenotype	CLINICAL_FEATURES	DD	Developmental delay	23829769	PHENOTYPE	Developmental delay	Developmental delay	HP:0001263	correct	Mapped from Table 1 clinical features abbreviation 'DD' where reported.
MS01000020	Phenotype	CLINICAL_FEATURES	ataxia	Ataxia	23829769	PHENOTYPE	Ataxia	Ataxia	HP:0001251	correct	Mapped from Table 1 clinical features abbreviation 'ataxia' where reported.
MS01000020	Phenotype	CLINICAL_FEATURES	OA	Optic atrophy	23829769	PHENOTYPE	Optic atrophy	Optic atrophy	HP:0000648	correct	Mapped from Table 1 clinical features abbreviation 'OA' where reported.
MS01000020	Phenotype	CLINICAL_FEATURES	hypotonia	Generalized hypotonia	23829769	PHENOTYPE	Generalized hypotonia	Generalized hypotonia	HP:0001290	correct	Mapped from Table 1 clinical features abbreviation 'hypotonia' where reported.
MS01000020	Phenotype	CLINICAL_FEATURES	hypertrichosis	Hypertrichosis	23829769	PHENOTYPE	Hypertrichosis	Hypertrichosis	HP:0000998	correct	Mapped from Table 1 clinical features abbreviation 'hypertrichosis' where reported.
MS01000020	Phenotype	CLINICAL_FEATURES	ophthalmoplegia	External ophthalmoplegia	23829769	PHENOTYPE	External ophthalmoplegia	External ophthalmoplegia	HP:0000521	not_exist	Mapped from Table 1 clinical features abbreviation 'ophthalmoplegia' where reported.
MS01000020	Phenotype	CLINICAL_FEATURES	nystagmus	Nystagmus	23829769	PHENOTYPE	Nystagmus	Nystagmus	HP:0000639	correct	Mapped from Table 1 clinical features abbreviation 'nystagmus' where reported.
MS01000020	Phenotype	CLINICAL_FEATURES	RF	Respiratory failure	23829769	PHENOTYPE	Respiratory failure	Respiratory failure	HP:0002878	correct	Mapped from Table 1 clinical features abbreviation 'RF' where reported.
MS01000020	Phenotype	CLINICAL_FEATURES	Sz	Seizures	23829769	PHENOTYPE	Seizures	Seizures	HP:0001250	correct	Mapped from Table 1 clinical features abbreviation 'Sz' where reported.
MS01000020	Phenotype	CLINICAL_FEATURES	DR	Developmental regression	23829769	PHENOTYPE	Developmental regression	Developmental regression	HP:0002376	correct	Mapped from Table 1 clinical features abbreviation 'DR' where reported.
MS01000020	Phenotype	CLINICAL_FEATURES	PF/V	Poor feeding/vomiting	23829769	PHENOTYPE	Poor feeding/vomiting	Poor feeding/vomiting	HP:0002591	wrong: Polyphagia (HP:0002591) overeating	Mapped from Table 1 clinical features abbreviation 'PF/V' where reported.
MS01000020	Phenotype	CLINICAL_FEATURES	tremor	Tremor	23829769	PHENOTYPE	Tremor	Tremor	HP:0001337	correct	Mapped from Table 1 clinical features abbreviation 'tremor' where reported.
MS01000020	Phenotype	CLINICAL_FEATURES	dystonia	Dystonia	23829769	PHENOTYPE	Dystonia	Dystonia	HP:0001332	correct	Mapped from Table 1 clinical features abbreviation 'dystonia' where reported.

## Sheet: Table_S7.qwen3-30B-A3B
Table_S7.qwen3-30B-A3B
Model: qwen3:30b-a3b
Human-in-the-loop Expert Review Summary: 12 HPO terms mapped, with 3 inferred HPO IDs deemed correct, 2 nNot exist in HPO disctionary, and another 7 to the wrong HPO IDs.
Patient Data Analysis for MS01000020
PubMed ID: 23829769
Cohort: SURF1 deficiency (Leigh Syndrome)
1. Demographics & Basic Information
Key	Value	Standardized
Patient ID	MS01000020	N/A
Age at Onset	20 months (1.667 years)	1.667
Age at Death	14 years	14
Gender	Male	Male
Ethnicity	UK and Australian	N/A
Consanguinity	No	No
2. Clinical Features (Phenotypes)
Mapped to HPO Terms:
Raw Phenotype	HPO Term	HPO ID	Human-in-the-loop Expert Review
Poor Weight Gain (PW)	Poor weight gain	HP:0001573	Not exist in HPO disctionary
Developmental Delay (DD)	Developmental delay	HP:0001263	Correct
Ataxia	Ataxia	HP:0001252	wrong HPO ID	Hypotonia (HP:0001252)
Falls	Motor dysfunction (indirect)	HP:0001258	wrong HPO ID	Spastic paraplegia
Optic Atrophy (OA)	Optic atrophy	HP:0000654	wrong HPO ID	Decreased light- and dark-adapted electroretinogram amplitude (HP:0000654)
Hypotonia	Hypotonia	HP:0001258	wrong HPO ID	Spastic paraplegia
Hypertrichosis	Hypertrichosis	HP:0000956	wrong HPO ID	Acanthosis nigricans (HP:0000956)
Ophthalmoplegia	Ophthalmoplegia	HP:0000508	Correct	Ptosis (HP:0000508)
Nystagmus	Nystagmus	HP:0000639	Correct	Nystagmus (HP:0000639)
Respiratory Failure (RF)	Respiratory failure	HP:0002092	wrong HPO ID	Pulmonary arterial hypertension (HP:0002092)
Neuroimaging Findings:
Abnormal Regions: Medulla (Me), Inferior Cerebellar Peduncle (Icp), Pons.	Brainstem Abnormalities (HP:0002391)	HP:0002391	Not exist in HPO disctionary	Not exist in HPO disctionary
White Matter Abnormality: Linear periventricular white matter (WM) in occipital lobes.	White Matter Abnormalities (HP:0001259)	HP:0001259	wrong HPO ID	Coma
3. Genetic Findings
Key	Value	Standardized
Mutation	Homozygous c.871insT (SURF1)	N/A
Gene	SURF1 (Leigh Syndrome)	N/A
OMIM	256000	OMIM:256000
Variant Interpretation:
Pathogenicity: Likely Pathogenic (ACMG)
Evidence Codes:
PVS1: Nonsense mutation (c.871insT) in a critical gene.
PM2: Rare in population databases (gnomAD).
PP3: Strong functional evidence (SURF1 deficiency causes Leigh Syndrome).
4. Diagnosis
Leigh Syndrome (OMIM:256000)
Criteria Met:
Criteria I: Neuroimaging (brainstem, white matter) + clinical features (DD, ataxia, RF).
Criteria II: Genetic confirmation (SURF1 mutation).
5. Missing Data
Family History: Not available.
Treatment History: Not specified.
Heteroplasmy: Not applicable (nuclear gene mutation).
Final Output
Patient ID: MS01000020
Diagnosis: Leigh Syndrome (OMIM:256000)
Genotype: Homozygous SURF1 c.871insT
Phenotype: Developmental delay, ataxia, optic atrophy, respiratory failure, brainstem/white matter abnormalities.
ACMG Classification: Pathogenic (PVS1 + PM2 + PP3)
HPO Mappings:
HP:0001573 (Poor weight gain)
HP:0001263 (Developmental delay)
HP:0001252 (Ataxia)
HP:0000654 (Optic atrophy)
HP:0002391 (Brainstem abnormalities)
HP:0001259 (White matter abnormalities)
PubMed Reference: 23829769 (SURF1 deficiency: a multi-centre natural history study)
Note: This analysis adheres to ACMG/AMP guidelines for variant interpretation and HPO standards for phenotype mapping.
305.938s (6.75 tok/s)

## Sheet: Table_S8.Phi-4-mini
Model: Phi4-mini
Human-in-the-loop Expert review summary: Phi4-mini failed to split the multiple entry clinical phenotype entries. So the result is not shown.
